# Supplementary material for: Comparative chloroplast genomics of Rutaceae: structural divergence, adaptive evolution, and phylogenomic implications
Source: Front Plant Sci. 2025 Oct 3;16:1675536. doi: 10.3389/fpls.2025.1675536 (PMC12531857; doi:10.3389/fpls.2025.1675536)
Supplement: Supplementary Table 1 — Summary of chloroplast genome composition and nucleotide characteristics in 35 Rutaceae species. [file Table1.xlsx]

## Sheet: Table1_Whole_Genome
GenBank accession number	Species Name	Total length (bp)	Total GC (%)	A%	T%	C%	G%	GC1%	GC2%	GC3%	GC3s	Coding region length (bp)	Coding region GC (%)	Noncoding region length (bp)	Noncoding region GC (%)	Protein-coding gene num	rRNA gene num	tRNA gene num	Total gene num	Protein-coding region GC (%)	rRNA GC (%)	tRNA GC (%)	Average RSCU	Average ENC
KU949003	chloroplast Clausena excavata	161172	38.28	30.57	31.15	19.48	18.8	46.14	38.45	32.04	29.15	78795	38.87	70844	34.97	86	8	33	127	38.87	55.67	50.54	1	48.822
KU949004	chloroplast Glycosmis mauritiana	160131	38.49	30.48	31.03	19.58	18.9	46.14	38.5	32.07	29.23	78945	38.9	69942	35.33	85	8	29	122	38.9	55.63	52.96	1	49.045
KU949005	chloroplast Glycosmis pentaphylla (Orangeberry)	159844	38.39	30.52	31.1	19.55	18.84	46.04	38.59	31.99	29.14	78843	38.87	69755	35.14	85	8	29	122	38.87	55.59	52.91	1	49.21
KU949007	chloroplast Micromelum minutum (Lime Berry)	160416	38.54	30.44	31.02	19.63	18.91	46.23	38.55	32.1	29.24	78783	38.96	70389	35.41	86	8	29	123	38.96	55.65	53	1	48.675
KY707335	chloroplast Phellodendron amurense	158442	38.38	30.48	31.13	19.57	18.81	46.14	38.39	31.6	28.7	79359	38.71	67221	35.06	88	8	37	133	38.71	55.61	53.16	1	48.624
LC794893	chloroplast Clausena anisata	159569	38.4	30.49	31.12	19.54	18.86	46.09	38.26	32.15	29.28	80829	38.83	66924	34.92	91	8	44	143	38.83	55.66	53.47	1	49.56
LC794899	chloroplast Glycosmis citrifolia	159008	38.52	30.45	31.02	19.59	18.93	46.16	38.38	32.33	29.45	80073	38.96	65334	35.19	89	8	45	142	38.96	55.61	44.72	1	49.907
LC794902	chloroplast Murraya caloxylon	160020	38.46	30.51	31.03	19.58	18.88	46.04	38.29	32.17	29.29	80763	38.83	67369	35.07	91	8	45	144	38.83	55.66	53.45	1	49.308
LC794904	chloroplast Murraya koenigii	159337	38.58	30.46	30.96	19.61	18.96	46.14	38.36	32.47	29.62	80835	38.99	66734	35.15	91	8	43	142	38.99	55.68	53.53	1	49.845
MN326012	chloroplast Ruta graveolens (common rue)	157434	38.83	30.21	30.96	19.72	19.11	46.38	38.37	32.34	29.5	79009	39.03	66577	35.7	87	8	37	132	39.03	55.6	53.14	1	49.064
MN508801	chloroplast Zanthoxylum nitidum	157253	38.5	30.42	31.08	19.65	18.85	45.83	38.1	31.72	28.88	79551	38.55	65840	35.47	87	8	37	132	38.55	55.59	53.06	1	48.611
MT990981	chloroplast Zanthoxylum motuoense	158509	38.52	30.44	31.04	19.66	18.85	46.05	38.33	31.81	28.95	77601	38.73	69046	35.44	86	8	37	131	38.73	55.59	53.06	1	48.626
MW147176	chloroplast Citrus reticulata	160699	38.42	30.47	31.11	19.57	18.85	46.24	38.4	31.99	29.11	79048	38.87	69803	35.07	87	8	37	132	38.87	55.68	53.21	1	49.2
MW221969	chloroplast Melicope lucida	160407	38.57	30.38	31.05	19.65	18.92	46.1	38.34	31.6	28.74	79218	38.68	69494	32.68	86	8	35	129	38.68	55.8	53.34	1	49.421
MW478801	chloroplast Zanthoxylum asiaticum	158394	38.47	30.42	31.11	19.61	18.87	46	38.14	31.76	28.9	78589	38.63	67943	35.41	87	8	37	132	38.63	55.59	53.06	1	48.494
MW478802	chloroplast Phellodendron chinense	158490	38.36	30.5	31.14	19.56	18.8	45.94	38.07	31.63	28.75	78727	38.55	67901	35.24	87	8	37	132	38.55	55.61	53.16	1	48.796
MW478803	chloroplast Tetradium ruticarpum	158762	38.33	30.51	31.16	19.56	18.78	45.92	38.08	31.71	28.84	78856	38.57	68046	35.16	87	8	37	132	38.57	55.59	53.06	1	48.978
MZ145060	chloroplast Tetradium daniellii	158446	38.33	30.5	31.17	19.55	18.78	45.9	38.17	31.68	28.81	80797	38.58	65810	35.02	86	8	37	131	38.58	55.62	53.2	1	48.78
MZ750957	chloroplast Dictamnus albus	157139	38.49	30.41	31.1	19.6	18.89	46.52	38.74	31.1	28.21	73716	38.79	71564	35.44	87	8	37	132	38.79	55.64	53.15	1	48.745
Murraya_paniculata	chloroplast Murraya paniculata	160179	38.64	30.41	30.95	19.68	18.96	46.2	38.39	32.05	29.17	79755	38.88	68784	35.59	86	8	37	131	38.88	55.67	53.39	1	48.615
OL591162	chloroplast Boronia ternata	157247	38.17	30.61	31.21	19.43	18.75	46.15	38.19	31.53	28.68	77307	38.63	68074	34.71	87	8	37	132	38.63	55.66	53.27	1	49.102
OL591163	chloroplast Brombya platynema	158837	38.29	30.54	31.17	19.51	18.78	46.29	38.31	31.65	28.82	77175	38.75	69800	34.9	87	8	37	132	38.75	55.77	53.27	1	48.949
OL591172	chloroplast Crowea saligna	155807	38.48	30.4	31.11	19.61	18.87	46.31	38.46	31.78	28.93	76899	38.85	67046	35.14	87	8	37	132	38.85	55.61	53.02	1	49.042
OL591173	chloroplast Cyanothamnus anemonifolius	155860	38.28	30.53	31.19	19.48	18.8	46	38.12	31.59	28.8	76111	38.57	67960	34.65	85	8	36	129	38.57	55.81	52.97	1	50.061
OL591177	chloroplast Drummondita fulva	157286	38.28	30.54	31.19	19.49	18.78	46.28	38.37	31.49	28.65	76881	38.71	68543	34.88	86	8	37	131	38.71	55.66	53.09	1	48.715
OL591179	chloroplast Eriostemon australasius	157114	38.39	30.48	31.13	19.57	18.82	46.32	38.38	31.75	28.9	76890	38.82	68360	35.03	87	8	37	132	38.82	55.56	53.16	1	49.123
OL591181	chloroplast Euodia pubifolia	159341	38.22	30.55	31.23	19.47	18.74	46.26	38.3	31.5	28.64	77250	38.68	70229	34.83	87	8	37	132	38.68	55.84	53.2	1	48.975
OL591187	chloroplast Halfordia kendack	158159	38.27	30.54	31.19	19.5	18.77	46.23	38.37	31.58	28.73	77133	38.73	69089	34.88	87	8	38	133	38.73	55.53	53.2	1	48.5
OL591190	chloroplast Leionema ellipticum	157187	38.42	30.41	31.16	19.57	18.85	46.26	38.45	31.66	28.82	76938	38.79	68388	34.95	86	8	37	131	38.79	55.57	53	1	48.756
OL591215	chloroplast Corynonema pinoides	156595	38.49	30.36	31.15	19.61	18.88	46.17	38.44	31.94	29.11	77160	38.85	67643	34.86	87	8	37	132	38.85	55.5	52.92	1	49.181
OL591216	chloroplast Corynonema pungens	155376	38.46	30.45	31.08	19.61	18.85	46.12	38.47	31.93	29.11	76755	38.84	66758	35.09	87	8	37	132	38.84	55.59	53.11	1	48.381
OL591221	chloroplast Chorilaena anceps	155363	38.41	30.48	31.11	19.55	18.86	46.48	38.34	31.66	28.89	73104	38.83	70397	35.19	82	8	37	127	38.83	55.57	53.02	1	49.02
OL944012	chloroplast Clausena lansium	159787	38.67	30.36	30.97	19.71	18.96	46.2	38.38	32.24	29.39	79680	38.94	68368	35.53	87	6	37	130	38.94	55.72	53.15	1	49.712
ON641345	chloroplast Citrus sinensis (sweet orange)	160121	38.48	30.46	31.06	19.61	18.87	46.24	38.42	31.84	28.94	78162	38.83	70120	35.27	87	8	37	132	38.83	55.66	53.39	1	48.98
OP580971	chloroplast Zanthoxylum avicennae	158506	38.45	30.42	31.12	19.61	18.84	45.93	38.14	31.71	28.87	79032	38.59	67613	35.31	87	8	37	132	38.59	55.59	53.04	1	48.53
