# Supplementary material for: Comparative chloroplast genomics of Rutaceae: structural divergence, adaptive evolution, and phylogenomic implications
Source: Front Plant Sci. 2025 Oct 3;16:1675536. doi: 10.3389/fpls.2025.1675536 (PMC12531857; doi:10.3389/fpls.2025.1675536)
Supplement: Supplementary Table 2 — Distribution and classification of simple sequence repeats (SSRs) in Rutaceae chloroplast genomes. [file Table2.xlsx]

## Sheet: S2A_Motif_Distribution
Species	A	C	G	N	T	AT	CT	TA	AAG	AAT	ATA	ATT	CTT	TAA	TAT	TTA	TTC	AAAT	AATA	ATAC	ATTT	TAAA	TAAT	TAGA	TATT	TCTT	TTAG	TTTC	AAAAT	AACAAAGG	AATTCTTC	AATTTAAT	ACTTATCG	ATACTAAG	ATAGTAAA	ATATTGAT	ATCAATAT	CATTCTGA	GAAATTTC	TACTTCTA	TCAGAATG	TCCATGTA	TCTCAAAA	TCTTTCTC	TCTTTTAG	TTAAAGTA	TTAAATAA	TTAAATTA	TTATAAAA
Ruta graveolens MN326012	1	0	0	0	1	1	0	1	1	1	1	0	1	1	0	0	0	0	1	0	0	0	0	1	0	1	0	1	0	0	0	0	0	0	0	0	0	1	0	0	1	0	1	0	0	0	0	0	0
Dictamnus albus MZ750957	1	0	0	0	1	1	0	1	0	1	1	0	0	1	1	1	1	1	0	1	0	0	0	1	0	0	0	1	0	0	1	0	1	0	0	0	0	1	0	0	1	0	0	0	0	1	1	0	0
Clausena anisata LC794893	1	1	0	0	1	1	0	1	1	1	1	0	1	1	1	1	1	1	0	1	0	0	0	0	0	1	1	1	1	0	1	0	1	1	0	0	0	1	0	0	1	1	0	1	0	0	1	0	0
Citrus reticulata MW147176	1	1	0	0	1	1	0	1	1	1	1	1	1	1	1	0	1	1	0	1	1	1	0	0	0	1	1	1	0	0	1	0	0	0	0	0	0	1	0	0	1	1	0	1	0	1	0	0	0
Citrus sinensis ON641345	1	0	0	0	1	1	0	0	1	1	1	1	1	1	1	0	1	1	0	1	1	1	0	0	0	1	1	1	0	0	1	0	1	1	0	0	0	1	0	0	1	1	0	1	0	1	0	0	0
Clausena excavata KU949003	1	1	1	0	1	1	0	1	1	1	1	1	1	1	0	0	0	1	0	0	0	0	1	0	0	1	1	0	1	0	0	0	1	1	0	0	0	1	0	0	1	1	0	1	0	0	0	0	0
Murraya koenigii LC794904	1	0	0	0	1	1	0	1	1	0	1	1	1	1	0	0	1	1	0	1	0	1	0	1	1	0	0	0	1	0	1	0	1	1	0	0	0	1	0	0	1	1	0	1	0	0	1	0	0
Glycosmis mauritiana KU949004	1	1	1	0	1	1	0	1	1	1	1	1	1	1	0	1	1	1	0	0	0	1	0	1	1	1	0	0	0	0	1	0	1	0	0	0	0	1	0	0	1	0	0	1	0	0	1	1	0
Glycosmis pentaphylla KU949005	1	1	1	0	1	1	0	1	1	1	1	1	1	1	0	1	0	1	0	0	0	1	0	1	0	1	0	1	0	0	1	0	1	0	0	0	0	1	0	0	1	0	0	1	0	0	1	1	1
Glycosmis citrifolia LC794899	1	1	1	0	1	1	0	1	1	1	1	1	1	1	0	0	1	1	0	1	0	1	0	1	0	1	0	1	0	0	1	0	1	0	0	0	0	1	0	0	1	0	0	1	0	0	1	1	0
Murraya caloxylon LC794902	1	0	0	0	1	1	0	1	1	1	1	1	1	1	1	0	0	1	0	1	0	1	0	0	1	1	1	1	1	0	1	0	1	0	0	0	0	1	0	0	1	0	0	1	0	0	1	1	0
Murraya paniculata	1	0	0	0	1	1	0	0	1	1	1	1	1	1	1	1	0	1	0	1	0	1	0	1	1	1	1	1	0	0	1	0	1	0	0	0	0	1	0	0	1	0	0	1	0	0	1	1	0
Micromelum minutum KU949007	1	0	1	0	1	1	0	1	1	1	1	0	1	1	0	1	0	1	0	1	0	0	0	1	1	1	1	1	0	0	1	0	1	0	0	0	0	1	0	0	1	0	0	1	0	1	1	1	0
Clausena lansium OL944012	1	1	1	0	1	1	0	1	1	1	1	1	1	1	0	1	1	1	0	1	0	0	1	0	1	1	1	1	1	0	1	0	1	1	0	0	0	1	0	0	1	0	0	1	0	0	1	1	0
Phellodendron amurense KY707335	1	1	1	0	1	1	0	1	1	1	0	1	1	1	0	1	1	1	1	0	0	1	0	1	1	0	1	0	0	1	1	1	1	0	0	0	0	0	1	0	0	0	1	1	0	1	1	0	0
Phellodendron chinense MW478802	1	1	1	0	1	1	0	1	1	1	0	1	1	1	0	1	1	1	1	0	0	1	0	1	1	0	1	0	0	1	1	1	1	0	0	0	0	0	1	0	0	0	1	1	0	1	1	0	0
Tetradium ruticarpum MW478803	1	0	0	0	1	1	1	1	1	1	0	1	1	1	0	1	1	1	1	0	0	1	0	1	0	0	1	0	0	1	1	1	1	0	0	0	0	0	1	0	0	0	1	1	0	1	1	0	0
Tetradium daniellii MZ145060	1	1	0	0	1	1	1	1	1	1	0	1	1	1	0	0	1	1	1	0	0	1	0	1	0	0	1	0	0	1	1	1	1	0	0	0	0	0	1	0	0	0	1	1	0	1	0	0	0
Zanthoxylum nitidum MN508801	1	1	1	0	1	1	0	1	1	1	1	0	1	1	0	1	1	1	0	1	0	1	1	1	0	0	0	0	0	0	1	1	1	0	0	0	0	0	0	0	0	0	1	1	0	0	1	0	0
Zanthoxylum motuoense MT990981	1	1	1	0	1	1	0	1	1	1	0	0	1	1	0	1	1	1	0	1	0	1	0	0	0	0	1	0	0	0	1	0	1	0	0	0	0	0	0	0	0	0	1	1	0	0	1	0	0
Zanthoxylum asiaticum MW478801	1	0	1	0	1	1	0	1	1	1	1	0	1	1	0	1	1	1	0	1	0	1	0	1	1	0	1	0	0	0	1	1	1	0	0	0	0	0	1	0	0	0	1	1	0	0	1	0	0
Zanthoxylum avicennae OP580971	1	1	1	1	1	1	1	0	0	0	1	0	0	1	0	1	1	1	0	1	0	1	1	1	0	0	1	0	0	0	1	1	1	0	0	0	0	0	0	0	0	0	1	1	0	0	1	0	0
Drummondita fulva OL591177	1	1	1	0	1	1	0	0	1	1	1	0	1	1	1	1	1	1	0	0	0	1	1	0	1	0	0	1	0	0	0	0	0	0	0	1	1	0	1	1	0	0	1	0	1	0	1	0	1
Halfordia kendack OL591187	1	0	1	0	1	1	1	1	1	1	1	1	1	1	1	0	1	1	0	0	0	0	1	0	1	0	0	1	0	1	0	0	0	0	1	1	1	0	0	1	0	0	1	0	1	0	1	0	1
Eriostemon australasius OL591179	1	0	0	0	1	1	1	1	1	1	1	1	1	1	1	1	1	1	0	1	1	1	0	0	1	0	0	0	0	0	0	0	0	0	0	1	1	0	0	1	0	0	0	0	1	1	0	0	0
Leionema ellipticum OL591190	1	1	1	1	1	1	1	1	1	1	1	0	1	1	1	1	1	1	0	1	1	0	0	0	0	0	0	1	0	1	0	0	0	0	1	1	1	0	1	0	0	0	1	0	1	1	1	0	0
Crowea saligna OL591172	1	0	0	0	1	1	1	1	1	1	0	0	1	1	0	1	1	1	0	1	0	0	1	0	0	0	0	1	0	0	0	0	0	0	1	1	1	0	0	1	0	0	1	0	0	0	1	0	0
Chorilaena anceps OL591221	1	1	1	0	1	1	1	1	1	1	0	1	1	1	0	1	1	1	0	1	0	1	0	0	0	0	0	0	0	0	0	0	0	0	0	1	1	0	1	1	0	0	1	0	0	0	1	0	0
Corynonema pinoides OL591215	1	0	0	1	1	1	1	1	1	1	1	0	1	1	0	0	1	1	0	1	0	1	0	0	1	0	0	1	0	0	0	0	0	0	1	0	0	0	0	0	0	0	1	0	0	1	0	0	0
Corynonema pungens OL591216	1	0	0	0	1	1	1	1	1	1	0	0	1	1	0	0	1	1	0	0	1	0	1	0	1	0	0	1	0	0	0	0	0	0	1	0	0	0	0	1	0	0	0	0	1	0	0	0	1
Boronia ternata OL591162	1	1	1	0	1	1	1	1	1	1	0	1	1	1	0	1	0	1	1	1	0	0	0	0	0	0	0	0	0	0	1	0	0	0	0	0	0	0	0	0	0	0	1	0	0	0	1	0	1
Cyanothamnus anemonifolius OL591173	1	0	1	1	1	1	1	1	1	1	0	1	1	1	0	0	1	1	0	1	0	0	0	0	1	0	0	1	0	0	1	0	0	0	0	0	0	0	1	0	0	0	0	0	0	0	0	0	1
Melicope lucida MW221969	1	1	1	1	1	1	0	1	1	1	1	1	1	1	0	1	1	1	0	1	0	0	0	0	1	0	1	1	0	0	1	0	0	0	0	0	0	0	0	0	0	0	0	0	0	0	0	0	0
Brombya platynema OL591163	1	0	1	0	1	1	1	1	1	1	1	1	1	1	0	1	1	0	0	1	0	0	0	0	1	0	1	1	0	0	1	0	0	0	0	0	0	0	0	1	0	0	0	0	0	0	1	0	1
Euodia pubifolia OL591181	1	0	1	0	1	1	1	1	1	1	1	0	1	1	0	1	1	0	0	1	0	0	0	0	1	0	1	0	1	1	1	0	0	0	0	0	0	0	0	1	0	0	0	0	0	0	1	0	1
[truncated: 21 more columns]

## Sheet: S2B_Category_Statistics
SSR Type	Unit Length (bp)	Count	Percentage (%)
MonoSSR	1	2670	59.11
DiSSR	2	168	3.72
TriSSR	3	302	6.69
TetraSSR	4	269	5.96
PentaSSR	5	36	0.8
HexaSSR	6	8	0.18
HeptaSSR	7	3	0.07
OctaSSR	8	565	12.51
NonaSSR	9	375	8.3
DecaSSR	10	121	2.68

## Sheet: S2C_Genomic_Location
Genomic Location	DecaSSR	DiSSR	MonoSSR	NonaSSR	OctaSSR	PentaSSR	TetraSSR	TriSSR	HeptaSSR	HexaSSR	Total
CDS	3	66	291	97	92	4	2	12	0	0	567
	80	75	1438	186	261	26	205	242	2	7	2522
Intron	38	27	941	92	212	6	62	48	1	1	1428

## Sheet: S2D_Conservation_Analysis
SSR Motif	SSR Type	Unit Length (bp)	Species Count	Conservation Level (%)	Conservation Category
A	MonoSSR	1	35	100	Highly conserved
T	MonoSSR	1	35	100	Highly conserved
AT	DiSSR	2	35	100	Highly conserved
TAA	TriSSR	3	35	100	Highly conserved
AAG	TriSSR	3	33	94.29	Highly conserved
AAT	TriSSR	3	33	94.29	Highly conserved
CTT	TriSSR	3	33	94.29	Highly conserved
GAAGAAGGA	NonaSSR	9	33	94.29	Highly conserved
TCCTTCTTC	NonaSSR	9	33	94.29	Highly conserved
AAAT	TetraSSR	4	32	91.43	Highly conserved
TA	DiSSR	2	31	88.57	Highly conserved
TTC	TriSSR	3	28	80	Highly conserved
ATA	TriSSR	3	25	71.43	Moderately conserved
AATTCTTC	OctaSSR	8	25	71.43	Moderately conserved
TTAAATAA	OctaSSR	8	25	71.43	Moderately conserved
TTTCTTCT	OctaSSR	8	25	71.43	Moderately conserved
ATAC	TetraSSR	4	24	68.57	Moderately conserved
TTA	TriSSR	3	23	65.71	Moderately conserved
ACAAACAAA	NonaSSR	9	23	65.71	Moderately conserved
GTACTATTC	NonaSSR	9	22	62.86	Moderately conserved
G	MonoSSR	1	21	60	Moderately conserved
ATT	TriSSR	3	21	60	Moderately conserved
TTAGTATAC	NonaSSR	9	21	60	Moderately conserved
TAAA	TetraSSR	4	20	57.14	Moderately conserved
TTTC	TetraSSR	4	20	57.14	Moderately conserved
ACTTATCG	OctaSSR	8	20	57.14	Moderately conserved
TCTTTCTC	OctaSSR	8	20	57.14	Moderately conserved
C	MonoSSR	1	18	51.43	Moderately conserved
TATT	TetraSSR	4	18	51.43	Moderately conserved
TTAG	TetraSSR	4	18	51.43	Moderately conserved
TTCTTTAT	OctaSSR	8	17	48.57	Lowly conserved
AGTATACAG	NonaSSR	9	17	48.57	Lowly conserved
TCTCAAAA	OctaSSR	8	16	45.71	Lowly conserved
TTTTGAGA	OctaSSR	8	16	45.71	Lowly conserved
GCTAAAGTA	NonaSSR	9	16	45.71	Lowly conserved
AATGAACAAA	DecaSSR	10	16	45.71	Lowly conserved
TAGA	TetraSSR	4	15	42.86	Lowly conserved
TAAATTAAA	NonaSSR	9	15	42.86	Lowly conserved
CT	DiSSR	2	14	40	Lowly conserved
CATTCTGA	OctaSSR	8	14	40	Lowly conserved
TCAGAATG	OctaSSR	8	14	40	Lowly conserved
TTCCAAAA	OctaSSR	8	13	37.14	Lowly conserved
TCTT	TetraSSR	4	12	34.29	Lowly conserved
TTAAAGTA	OctaSSR	8	11	31.43	Lowly conserved
TTCTTTTT	OctaSSR	8	11	31.43	Lowly conserved
TATACCAAA	NonaSSR	9	11	31.43	Lowly conserved
TTTTCCAATA	DecaSSR	10	11	31.43	Lowly conserved
TAT	TriSSR	3	10	28.57	Lowly conserved
TTTCTCTC	OctaSSR	8	10	28.57	Lowly conserved
GAAATTTC	OctaSSR	8	9	25.71	Lowly conserved
TAAT	TetraSSR	4	8	22.86	Species-specific
TACTTCTA	OctaSSR	8	8	22.86	Species-specific
TTATAAAA	OctaSSR	8	8	22.86	Species-specific
AACAAAGG	OctaSSR	8	7	20	Species-specific
AATTTAAT	OctaSSR	8	7	20	Species-specific
TTAAATTA	OctaSSR	8	7	20	Species-specific
AATTAATTA	NonaSSR	9	7	20	Species-specific
GAGATTTTC	NonaSSR	9	7	20	Species-specific
AATA	TetraSSR	4	6	17.14	Species-specific
AAAAT	PentaSSR	5	6	17.14	Species-specific
ATATTGAT	OctaSSR	8	6	17.14	Species-specific
ATCAATAT	OctaSSR	8	6	17.14	Species-specific
AATGGAATT	NonaSSR	9	6	17.14	Species-specific
N	MonoSSR	1	5	14.29	Species-specific
ATTT	TetraSSR	4	5	14.29	Species-specific
ATACTAAG	OctaSSR	8	5	14.29	Species-specific
ATAGTAAA	OctaSSR	8	5	14.29	Species-specific
TCCATGTA	OctaSSR	8	5	14.29	Species-specific
TCTTTTAG	OctaSSR	8	5	14.29	Species-specific
AATTCGATAG	DecaSSR	10	5	14.29	Species-specific

## Sheet: S2E_Species_Clustering
Species	Cluster_Group	Cluster_Order	Total	DiSSR	MonoSSR	NonaSSR	OctaSSR	TetraSSR	TriSSR	DecaSSR	PentaSSR
Ruta graveolens MN326012	1	1	26	2	2	7	6	4	5	0	0
Dictamnus albus MZ750957	1	2	30	2	2	7	8	4	6	1	0
Clausena anisata LC794893	1	3	35	2	3	5	11	5	8	0	1
Citrus reticulata MW147176	1	4	36	2	3	6	8	7	8	2	0
Citrus sinensis ON641345	1	5	35	1	2	6	10	7	8	1	0
Clausena excavata KU949003	1	6	32	2	4	5	8	4	6	2	1
Murraya koenigii LC794904	1	7	34	2	2	7	10	5	6	1	1
Glycosmis mauritiana KU949004	1	8	35	2	4	5	9	5	8	2	0
Glycosmis pentaphylla KU949005	1	9	34	2	4	4	11	5	7	1	0
Glycosmis citrifolia LC794899	1	10	34	2	4	5	10	6	7	0	0
Murraya caloxylon LC794902	1	11	37	2	2	7	9	7	7	2	1
Murraya paniculata	1	12	37	1	2	7	9	8	8	2	0
Micromelum minutum KU949007	1	13	35	2	3	7	9	7	6	1	0
Clausena lansium OL944012	1	14	42	2	4	7	11	7	8	2	1
Phellodendron amurense KY707335	2	15	41	2	4	8	13	6	7	1	0
Phellodendron chinense MW478802	2	16	41	2	4	8	13	6	7	1	0
Tetradium ruticarpum MW478803	2	17	40	3	2	9	13	5	7	1	0
Tetradium daniellii MZ145060	2	18	37	3	3	8	12	5	6	0	0
Zanthoxylum nitidum MN508801	2	19	34	2	4	5	10	5	7	1	0
Zanthoxylum motuoense MT990981	2	20	31	2	4	5	9	4	6	1	0
Zanthoxylum asiaticum MW478801	2	21	39	2	3	10	11	6	7	0	0
Zanthoxylum avicennae OP580971	2	22	37	2	5	9	10	6	4	1	0
Drummondita fulva OL591177	4	23	34	1	4	4	11	5	8	1	0
Halfordia kendack OL591187	4	24	40	3	3	7	13	4	8	2	0
Eriostemon australasius OL591179	4	25	33	3	2	6	7	5	9	1	0
Leionema ellipticum OL591190	4	26	40	3	5	7	12	4	8	1	0
Crowea saligna OL591172	4	27	31	3	2	7	9	4	6	0	0
Chorilaena anceps OL591221	4	28	30	3	4	5	8	3	7	0	0
Corynonema pinoides OL591215	4	29	27	3	3	4	5	5	6	1	0
Corynonema pungens OL591216	4	30	26	3	2	6	5	5	5	0	0
Boronia ternata OL591162	3	31	23	3	4	1	6	3	6	0	0
Cyanothamnus anemonifolius OL591173	3	32	24	3	4	1	5	4	6	1	0
Melicope lucida MW221969	3	33	28	2	5	6	1	5	8	1	0
Brombya platynema OL591163	3	34	30	3	3	5	6	4	8	1	0
Euodia pubifolia OL591181	3	35	29	3	3	5	7	3	7	0	1

## Sheet: S2F_Length_Statistics
SSR Type	Count	Min Length (bp)	Max Length (bp)	Mean Length (bp)	Median Length (bp)	Standard Deviation
MonoSSR	2670	10	563	14.09	11	22.23
DiSSR	168	10	28	10.52	10	2.08
TriSSR	302	12	18	12.06	12	0.49
TetraSSR	269	12	28	12.36	12	1.5
PentaSSR	36	15	20	15.42	15	1.4
HexaSSR	8	18	18	18	18	0
HeptaSSR	3	21	28	23.33	21	4.04
OctaSSR	565	16	24	16.01	16	0.34
NonaSSR	375	18	27	18.05	18	0.66
DecaSSR	121	20	20	20	20	0

## Sheet: S2G_Conservation_Summary
Analysis_Type	Count	Percentage
Total SSR Motifs Analyzed	70	100
Highly Conserved Motifs (≥75% species)	12	17.14
Moderately Conserved Motifs (50-75% species)	18	25.71
Low Conservation Motifs (25-50% species)	20	28.57
Species-Specific Motifs (≤25% species)	20	28.57
