# Supplementary material for: Comparative chloroplast genomics of Rutaceae: structural divergence, adaptive evolution, and phylogenomic implications
Source: Front Plant Sci. 2025 Oct 3;16:1675536. doi: 10.3389/fpls.2025.1675536 (PMC12531857; doi:10.3389/fpls.2025.1675536)
Supplement: Supplementary Table 3 — Relative synonymous codon usage (RSCU) values of protein-coding genes across 35 Rutaceae chloroplast genomes. [file Table3.xlsx]

## Sheet: Supplementary Table S3_RSCU_Val
Species	AAA(Lys)	AAC(Asn)	AAG(Lys)	AAU(Asn)	ACA(Thr)	ACC(Thr)	ACG(Thr)	ACU(Thr)	AGA(Arg)	AGC(Ser)	AGG(Arg)	AGU(Ser)	AUA(Ile)	AUC(Ile)	AUG(Met)	AUU(Ile)	CAA(Gln)	CAC(His)	CAG(Gln)	CAU(His)	CCA(Pro)	CCC(Pro)	CCG(Pro)	CCU(Pro)	CGA(Arg)	CGC(Arg)	CGG(Arg)	CGU(Arg)	CUA(Leu)	CUC(Leu)	CUG(Leu)	CUU(Leu)	GAA(Glu)	GAC(Asp)	GAG(Glu)	GAU(Asp)	GCA(Ala)	GCC(Ala)	GCG(Ala)	GCU(Ala)	GGA(Gly)	GGC(Gly)	GGG(Gly)	GGU(Gly)	GUA(Val)	GUC(Val)	GUG(Val)	GUU(Val)	UAC(Tyr)
Boronia ternata OL591162	1.488	0.523	0.512	1.477	1.174	0.782	0.488	1.556	1.753	0.403	0.663	1.221	0.91	0.624	1	1.467	1.552	0.535	0.448	1.465	1.128	0.868	0.536	1.467	1.352	0.498	0.532	1.202	0.868	0.452	0.434	1.269	1.485	0.441	0.515	1.559	1.053	0.685	0.555	1.707	1.515	0.418	0.806	1.261	1.482	0.502	0.554	1.462	0.414
Brombya platynema OL591163	1.483	0.5	0.517	1.5	1.188	0.765	0.502	1.545	1.724	0.424	0.658	1.204	0.893	0.627	1	1.48	1.559	0.572	0.441	1.428	1.138	0.883	0.541	1.438	1.395	0.475	0.512	1.234	0.856	0.474	0.442	1.272	1.49	0.43	0.51	1.57	1.08	0.695	0.54	1.685	1.522	0.425	0.799	1.254	1.481	0.496	0.57	1.453	0.413
Chorilaena anceps OL591221	1.478	0.506	0.522	1.494	1.185	0.795	0.482	1.538	1.758	0.397	0.644	1.24	0.899	0.641	1	1.46	1.545	0.517	0.455	1.483	1.151	0.917	0.539	1.393	1.434	0.486	0.482	1.195	0.821	0.42	0.448	1.274	1.495	0.444	0.505	1.556	1.096	0.673	0.522	1.709	1.464	0.412	0.866	1.259	1.404	0.525	0.572	1.499	0.404
Citrus reticulata MW147176	1.47	0.487	0.53	1.513	1.163	0.789	0.494	1.554	1.738	0.425	0.665	1.175	0.901	0.63	1	1.468	1.527	0.554	0.473	1.446	1.108	0.892	0.56	1.44	1.4	0.467	0.551	1.179	0.842	0.451	0.461	1.245	1.472	0.418	0.528	1.582	1.074	0.682	0.54	1.704	1.519	0.437	0.829	1.216	1.49	0.496	0.554	1.46	0.403
Citrus sinensis ON641345	1.467	0.482	0.533	1.518	1.175	0.787	0.491	1.547	1.749	0.413	0.659	1.192	0.889	0.63	1	1.48	1.544	0.551	0.456	1.449	1.123	0.873	0.543	1.461	1.385	0.473	0.547	1.187	0.854	0.434	0.456	1.247	1.48	0.412	0.52	1.588	1.074	0.676	0.53	1.72	1.518	0.439	0.838	1.205	1.487	0.496	0.555	1.462	0.403
Clausena anisata LC794893	1.452	0.477	0.548	1.523	1.18	0.769	0.488	1.562	1.757	0.438	0.669	1.16	0.911	0.604	1	1.486	1.524	0.565	0.476	1.435	1.081	0.892	0.578	1.449	1.368	0.473	0.571	1.161	0.85	0.477	0.462	1.256	1.472	0.423	0.528	1.577	1.072	0.68	0.552	1.695	1.494	0.454	0.853	1.199	1.497	0.492	0.569	1.442	0.405
Clausena excavata KU949003	1.461	0.481	0.539	1.519	1.167	0.797	0.497	1.539	1.725	0.418	0.674	1.196	0.899	0.621	1	1.479	1.529	0.548	0.471	1.452	1.1	0.889	0.563	1.448	1.389	0.468	0.553	1.19	0.847	0.457	0.444	1.26	1.477	0.426	0.523	1.574	1.07	0.691	0.542	1.697	1.508	0.432	0.838	1.222	1.486	0.493	0.571	1.45	0.407
Clausena lansium OL944012	1.466	0.492	0.534	1.508	1.16	0.799	0.497	1.544	1.754	0.432	0.661	1.182	0.897	0.628	1	1.475	1.527	0.555	0.473	1.445	1.081	0.908	0.571	1.44	1.385	0.475	0.566	1.158	0.842	0.457	0.48	1.237	1.481	0.424	0.519	1.576	1.066	0.679	0.548	1.707	1.503	0.447	0.845	1.206	1.471	0.507	0.562	1.46	0.4
Corynonema pinoides OL591215	1.468	0.497	0.532	1.503	1.176	0.817	0.482	1.526	1.711	0.421	0.688	1.193	0.907	0.636	1	1.457	1.544	0.555	0.456	1.445	1.128	0.864	0.559	1.449	1.391	0.498	0.532	1.179	0.848	0.453	0.437	1.251	1.482	0.437	0.518	1.563	1.083	0.706	0.537	1.674	1.509	0.412	0.814	1.265	1.444	0.472	0.591	1.493	0.413
Corynonema pungens OL591216	1.474	0.501	0.526	1.499	1.145	0.815	0.5	1.54	1.74	0.407	0.679	1.213	0.904	0.626	1	1.47	1.536	0.541	0.464	1.459	1.101	0.869	0.577	1.453	1.354	0.506	0.54	1.181	0.862	0.445	0.434	1.245	1.491	0.453	0.509	1.547	1.055	0.674	0.542	1.729	1.494	0.416	0.832	1.258	1.465	0.472	0.576	1.488	0.423
Crowea saligna OL591172	1.47	0.512	0.53	1.488	1.17	0.793	0.492	1.545	1.733	0.406	0.653	1.203	0.906	0.637	1	1.458	1.536	0.513	0.464	1.487	1.123	0.901	0.535	1.44	1.38	0.494	0.542	1.199	0.885	0.46	0.44	1.263	1.487	0.431	0.513	1.569	1.11	0.663	0.506	1.721	1.535	0.416	0.81	1.238	1.468	0.5	0.58	1.451	0.4
Cyanothamnus anemonifolius OL591173	1.486	0.513	0.514	1.487	1.194	0.757	0.488	1.561	1.761	0.428	0.658	1.204	0.894	0.617	1	1.489	1.557	0.551	0.443	1.449	1.144	0.869	0.559	1.428	1.382	0.507	0.515	1.177	0.857	0.47	0.448	1.264	1.494	0.422	0.506	1.578	1.054	0.704	0.561	1.682	1.547	0.416	0.793	1.244	1.469	0.506	0.576	1.449	0.419
Dictamnus albus MZ750957	1.493	0.47	0.507	1.53	1.205	0.761	0.488	1.547	1.784	0.403	0.608	1.233	0.907	0.636	1	1.458	1.518	0.523	0.482	1.477	1.163	0.905	0.477	1.455	1.401	0.475	0.515	1.216	0.867	0.435	0.414	1.288	1.514	0.441	0.486	1.559	1.084	0.694	0.504	1.718	1.541	0.429	0.744	1.286	1.463	0.47	0.564	1.504	0.425
Drummondita fulva OL591177	1.479	0.502	0.521	1.498	1.172	0.798	0.495	1.534	1.767	0.411	0.664	1.205	0.895	0.634	1	1.471	1.544	0.53	0.456	1.47	1.139	0.88	0.545	1.436	1.381	0.484	0.488	1.216	0.872	0.451	0.44	1.256	1.489	0.433	0.511	1.567	1.097	0.671	0.517	1.714	1.548	0.4	0.788	1.265	1.468	0.464	0.585	1.482	0.394
Eriostemon australasius OL591179	1.466	0.504	0.534	1.496	1.174	0.786	0.478	1.562	1.743	0.417	0.662	1.206	0.909	0.632	1	1.459	1.537	0.541	0.463	1.459	1.14	0.864	0.547	1.449	1.359	0.482	0.527	1.227	0.857	0.459	0.441	1.265	1.478	0.441	0.522	1.559	1.058	0.703	0.543	1.695	1.518	0.39	0.804	1.288	1.44	0.498	0.598	1.463	0.408
Euodia pubifolia OL591181	1.477	0.502	0.523	1.498	1.194	0.779	0.496	1.531	1.744	0.419	0.667	1.204	0.897	0.623	1	1.479	1.562	0.557	0.438	1.443	1.129	0.879	0.538	1.454	1.38	0.469	0.51	1.23	0.874	0.474	0.427	1.263	1.495	0.423	0.505	1.577	1.076	0.699	0.539	1.685	1.539	0.409	0.79	1.263	1.481	0.483	0.572	1.464	0.409
Glycosmis citrifolia LC794899	1.444	0.483	0.556	1.517	1.175	0.782	0.51	1.533	1.749	0.433	0.683	1.165	0.882	0.635	1	1.483	1.52	0.574	0.48	1.426	1.118	0.878	0.57	1.434	1.384	0.471	0.559	1.154	0.861	0.467	0.45	1.259	1.466	0.412	0.534	1.588	1.081	0.69	0.528	1.7	1.501	0.434	0.845	1.22	1.48	0.506	0.573	1.441	0.412
Glycosmis mauritiana KU949004	1.457	0.478	0.543	1.522	1.163	0.819	0.492	1.526	1.755	0.419	0.672	1.182	0.885	0.639	1	1.475	1.535	0.568	0.465	1.432	1.097	0.894	0.552	1.457	1.38	0.474	0.555	1.164	0.841	0.445	0.452	1.259	1.475	0.411	0.525	1.589	1.066	0.68	0.537	1.716	1.511	0.44	0.843	1.206	1.475	0.495	0.559	1.47	0.402
Glycosmis pentaphylla KU949005	1.456	0.477	0.544	1.523	1.171	0.804	0.488	1.538	1.771	0.439	0.665	1.187	0.888	0.629	1	1.482	1.532	0.571	0.468	1.429	1.104	0.883	0.559	1.453	1.388	0.464	0.533	1.18	0.829	0.446	0.446	1.261	1.471	0.415	0.529	1.585	1.079	0.682	0.527	1.712	1.513	0.434	0.844	1.209	1.478	0.494	0.564	1.464	0.408
Halfordia kendack OL591187	1.467	0.499	0.533	1.501	1.178	0.788	0.482	1.552	1.76	0.397	0.644	1.215	0.898	0.636	1	1.466	1.555	0.535	0.445	1.465	1.143	0.904	0.537	1.415	1.393	0.487	0.502	1.213	0.864	0.456	0.459	1.251	1.487	0.433	0.513	1.567	1.073	0.68	0.53	1.717	1.539	0.404	0.799	1.258	1.467	0.488	0.589	1.456	0.404
Leionema ellipticum OL591190	1.476	0.501	0.524	1.499	1.194	0.795	0.458	1.553	1.763	0.419	0.64	1.215	0.906	0.637	1	1.457	1.547	0.526	0.453	1.474	1.147	0.888	0.54	1.425	1.375	0.497	0.516	1.209	0.859	0.451	0.455	1.257	1.491	0.445	0.509	1.555	1.077	0.691	0.515	1.717	1.535	0.391	0.813	1.261	1.455	0.477	0.585	1.484	0.407
Melicope lucida MW221969	1.465	0.489	0.535	1.511	1.199	0.743	0.505	1.553	1.701	0.422	0.677	1.18	0.911	0.625	1	1.465	1.549	0.567	0.451	1.433	1.137	0.877	0.538	1.448	1.392	0.473	0.536	1.221	0.862	0.451	0.406	1.294	1.489	0.431	0.511	1.569	1.05	0.735	0.543	1.672	1.534	0.415	0.78	1.271	1.457	0.501	0.571	1.471	0.406
Micromelum minutum KU949007	1.457	0.494	0.543	1.506	1.164	0.792	0.502	1.542	1.748	0.416	0.676	1.179	0.894	0.629	1	1.477	1.525	0.57	0.475	1.43	1.104	0.882	0.557	1.457	1.393	0.466	0.543	1.175	0.83	0.464	0.448	1.263	1.48	0.429	0.52	1.571	1.064	0.701	0.529	1.705	1.499	0.438	0.831	1.232	1.484	0.491	0.563	1.462	0.399
Murraya caloxylon LC794902	1.457	0.494	0.543	1.506	1.161	0.776	0.498	1.564	1.768	0.434	0.686	1.168	0.896	0.631	1	1.473	1.521	0.573	0.479	1.427	1.103	0.86	0.574	1.463	1.36	0.469	0.574	1.144	0.845	0.471	0.455	1.261	1.475	0.414	0.525	1.586	1.083	0.663	0.541	1.713	1.501	0.425	0.852	1.222	1.503	0.497	0.564	1.436	0.397
Murraya koenigii LC794904	1.441	0.498	0.559	1.502	1.171	0.788	0.5	1.541	1.745	0.435	0.679	1.164	0.899	0.633	1	1.468	1.522	0.579	0.478	1.421	1.074	0.9	0.57	1.456	1.38	0.474	0.573	1.15	0.827	0.475	0.477	1.248	1.462	0.445	0.538	1.555	1.081	0.681	0.537	1.701	1.476	0.438	0.862	1.224	1.503	0.497	0.539	1.461	0.398
Murraya paniculata Seq2	1.455	0.482	0.545	1.518	1.154	0.794	0.494	1.558	1.742	0.435	0.65	1.185	0.892	0.628	1	1.48	1.534	0.558	0.466	1.442	1.091	0.859	0.591	1.46	1.399	0.475	0.57	1.165	0.846	0.45	0.453	1.254	1.472	0.416	0.528	1.584	1.077	0.672	0.536	1.716	1.503	0.445	0.833	1.219	1.493	0.5	0.561	1.446	0.386
Phellodendron amurense KY707335	1.455	0.48	0.545	1.52	1.189	0.769	0.483	1.56	1.796	0.421	0.659	1.219	0.895	0.643	1	1.461	1.536	0.55	0.464	1.45	1.174	0.851	0.514	1.46	1.37	0.481	0.5	1.193	0.879	0.451	0.426	1.272	1.484	0.428	0.516	1.572	1.085	0.665	0.527	1.723	1.541	0.422	0.78	1.257	1.467	0.485	0.581	1.467	0.4
Phellodendron chinense MW478802	1.449	0.474	0.551	1.526	1.2	0.749	0.478	1.572	1.785	0.421	0.674	1.215	0.897	0.645	1	1.458	1.529	0.547	0.471	1.453	1.161	0.852	0.531	1.456	1.377	0.479	0.509	1.175	0.875	0.465	0.429	1.26	1.484	0.422	0.516	1.578	1.087	0.676	0.544	1.693	1.554	0.421	0.781	1.244	1.463	0.496	0.573	1.468	0.397
Ruta graveolens MN326012	1.442	0.477	0.558	1.523	1.172	0.785	0.524	1.519	1.633	0.421	0.683	1.193	0.879	0.643	1	1.478	1.536	0.558	0.464	1.442	1.102	0.909	0.567	1.422	1.452	0.525	0.565	1.142	0.85	0.451	0.446	1.24	1.48	0.433	0.52	1.567	1.089	0.702	0.54	1.668	1.511	0.452	0.822	1.214	1.465	0.51	0.549	1.476	0.403
Tetradium daniellii MZ145060	1.453	0.462	0.547	1.538	1.197	0.772	0.47	1.561	1.773	0.412	0.7	1.218	0.909	0.642	1	1.449	1.538	0.55	0.462	1.45	1.155	0.857	0.531	1.457	1.359	0.473	0.52	1.176	0.871	0.467	0.431	1.254	1.492	0.433	0.508	1.567	1.06	0.682	0.54	1.718	1.532	0.42	0.788	1.26	1.461	0.513	0.573	1.453	0.401
Tetradium ruticarpum MW478803	1.449	0.478	0.551	1.522	1.209	0.752	0.469	1.571	1.79	0.417	0.68	1.233	0.909	0.639	1	1.452	1.539	0.548	0.461	1.452	1.153	0.867	0.533	1.447	1.352	0.478	0.527	1.173	0.875	0.463	0.437	1.267	1.49	0.427	0.51	1.573	1.08	0.694	0.536	1.69	1.553	0.418	0.783	1.246	1.446	0.51	0.575	1.469	0.399
Zanthoxylum asiaticum MW478801	1.453	0.477	0.547	1.523	1.196	0.77	0.483	1.55	1.763	0.39	0.678	1.208	0.895	0.642	1	1.462	1.527	0.542	0.473	1.458	1.151	0.851	0.537	1.462	1.383	0.503	0.514	1.159	0.868	0.454	0.435	1.253	1.488	0.427	0.512	1.573	1.083	0.69	0.54	1.686	1.572	0.423	0.764	1.241	1.449	0.527	0.561	1.463	0.411
Zanthoxylum avicennae OP580971	1.469	0.483	0.531	1.517	1.186	0.775	0.494	1.545	1.797	0.397	0.683	1.204	0.908	0.633	1	1.459	1.531	0.54	0.469	1.46	1.151	0.862	0.535	1.452	1.387	0.494	0.506	1.133	0.849	0.446	0.442	1.289	1.484	0.425	0.516	1.575	1.091	0.69	0.526	1.693	1.564	0.416	0.772	1.247	1.431	0.526	0.577	1.465	0.41
Zanthoxylum motuoense MT990981	1.465	0.491	0.535	1.509	1.198	0.763	0.487	1.553	1.771	0.397	0.677	1.208	0.897	0.641	1	1.462	1.533	0.531	0.467	1.469	1.171	0.869	0.526	1.435	1.391	0.496	0.504	1.162	0.867	0.444	0.43	1.267	1.477	0.419	0.523	1.581	1.092	0.691	0.523	1.693	1.581	0.414	0.768	1.237	1.416	0.528	0.591	1.465	0.418
Zanthoxylum nitidum MN508801	1.462	0.493	0.538	1.507	1.203	0.757	0.491	1.549	1.794	0.395	0.661	1.202	0.903	0.646	1	1.451	1.533	0.542	0.467	1.458	1.163	0.852	0.523	1.463	1.409	0.492	0.499	1.145	0.864	0.451	0.436	1.266	1.485	0.418	0.515	1.582	1.117	0.671	0.533	1.678	1.576	0.428	0.767	1.229	1.414	0.53	0.578	1.479	0.416
[truncated: 12 more columns]
