# Supplementary material for: Comparative chloroplast genomics of Rutaceae: structural divergence, adaptive evolution, and phylogenomic implications
Source: Front Plant Sci. 2025 Oct 3;16:1675536. doi: 10.3389/fpls.2025.1675536 (PMC12531857; doi:10.3389/fpls.2025.1675536)
Supplement: Supplementary Table 4 — ENC and GC3s values for chloroplast protein-coding genes in 35 Rutaceae species. [file Table4.xls]

## Sheet: Supplementary Table_S4_ENC and 
Species	GenBank Accession	Number of Genes	Mean ENC	SD ENC	Min ENC	Max ENC	Mean GC3s	SD GC3s	Min GC3s	Max GC3s
Boronia ternata	OL591162	87	53.777	6.802	29.286	61	0.279	0.05	0.164	0.495
Brombya platynema	OL591163	87	52.699	8.402	22.75	61	0.279	0.051	0.167	0.495
Chorilaena anceps	OL591221	82	51.051	8.913	22.75	61	0.276	0.051	0.133	0.486
Citrus reticulata	MW147176	87	51.981	7.836	23.253	61	0.281	0.051	0.167	0.49
Citrus sinensis	ON641345	87	51.581	7.844	23.253	61	0.277	0.047	0.156	0.457
Clausena anisata	LC794893	91	52.032	7.379	23.253	61	0.29	0.071	0.167	0.559
Clausena excavata	KU949003	86	52.554	7.38	23.253	61	0.281	0.05	0.167	0.509
Clausena lansium	OL944012	87	52.57	7.453	23.253	61	0.284	0.051	0.167	0.509
Corynonema pinoides	OL591215	87	51.726	8.219	22.75	61	0.28	0.049	0.16	0.486
Corynonema pungens	OL591216	87	51.374	8.34	22.75	61	0.279	0.049	0.165	0.486
Crowea saligna	OL591172	87	51.849	8.439	22.75	61	0.277	0.051	0.167	0.486
Cyanothamnus anemonifolius	OL591173	85	52.48	8.001	22.75	61	0.278	0.054	0.19	0.505
Dictamnus albus	MZ750957	87	52.05	8.132	22.953	61	0.277	0.051	0.167	0.487
Drummondita fulva	OL591177	86	52.08	7.836	22.75	61	0.275	0.051	0.167	0.491
Eriostemon australasius	OL591179	87	52.535	8.647	22.75	61	0.278	0.049	0.167	0.491
Euodia pubifolia	OL591181	87	52.12	8.071	22.75	61	0.277	0.051	0.167	0.495
Glycosmis citrifolia	LC794899	89	52.193	7.907	23.253	61	0.292	0.071	0.167	0.559
Glycosmis mauritiana	KU949004	85	51.842	7.909	23.253	61	0.284	0.053	0.167	0.509
Glycosmis pentaphylla	KU949005	85	52.155	7.975	23.253	61	0.282	0.052	0.167	0.509
Halfordia kendack	OL591187	87	52.055	8.379	22.75	61	0.278	0.051	0.167	0.491
Leionema ellipticum	OL591190	86	52.001	8.116	22.75	61	0.278	0.048	0.175	0.486
Melicope lucida	MW221969	86	53.036	7.74	22.75	61	0.281	0.051	0.168	0.5
Micromelum minutum	KU949007	86	52.759	7.438	23.253	61	0.282	0.05	0.167	0.5
Murraya caloxylon	LC794902	91	51.822	7.723	23.253	61	0.289	0.072	0.167	0.559
Murraya koenigii	LC794904	91	52.735	7.291	23.253	61	0.294	0.074	0.16	0.582
Murraya paniculata	NA	86	52.252	7.42	23.253	61	0.279	0.046	0.167	0.457
Phellodendron amurense	KY707335	88	51.788	8.277	22.953	61	0.277	0.05	0.167	0.487
Phellodendron chinense	MW478802	87	51.789	8.291	22.953	61	0.277	0.05	0.167	0.477
Ruta graveolens	MN326012	87	52.55	7.956	22.953	61	0.284	0.048	0.186	0.49
Tetradium daniellii	MZ145060	86	52.35	7.831	29.286	61	0.28	0.05	0.167	0.485
Tetradium ruticarpum	MW478803	87	52.29	7.955	22.953	61	0.278	0.049	0.167	0.477
Zanthoxylum asiaticum	MW478801	87	51.734	8.6	22.953	61	0.279	0.049	0.167	0.477
Zanthoxylum avicennae	OP580971	87	51.336	8.271	22.953	61	0.279	0.049	0.167	0.486
Zanthoxylum motuoense	MT990981	86	51.208	8.63	22.953	61	0.28	0.05	0.189	0.487
Zanthoxylum nitidum	MN508801	87	51.004	8.921	22.75	61	0.279	0.049	0.184	0.486
