# Supplementary material for: Comparative chloroplast genomics of Rutaceae: structural divergence, adaptive evolution, and phylogenomic implications
Source: Front Plant Sci. 2025 Oct 3;16:1675536. doi: 10.3389/fpls.2025.1675536 (PMC12531857; doi:10.3389/fpls.2025.1675536)
Supplement: Supplementary Table 5 — Results of neutrality plot analysis (GC12 vs. GC3) for chloroplast genes in 35 Rutaceae species. [file Table5.xlsx]

## Sheet: Supplementary Table_S5_Results 
Species	GenBank Accession	Number of Genes	Mean GC3	SD GC3	Min GC3	Max GC3	Mean GC12	SD GC12	Min GC12	Max GC12	Mean ENC	SD ENC	Regression Slope	Regression Intercept	R簡
Boronia ternata	OL591162	87	0.3091	0.0476	0.1991	0.4958	0.4289	0.0519	0.3077	0.5755	53.777	6.802	0.0786456390588713	0.404560254509871	0.00519799678701719
Brombya platynema	OL591163	87	0.3091	0.049	0.1875	0.4958	0.4296	0.0524	0.3077	0.5791	52.699	8.402	0.0682893835268012	0.408511542885402	0.00407499752214382
Chorilaena anceps	OL591221	82	0.3068	0.0485	0.1562	0.4874	0.4304	0.0529	0.3077	0.5755	51.051	8.913	0.0892275002576325	0.4030581060853	0.00668962789386658
Citrus reticulata	MW147176	87	0.3111	0.0501	0.1875	0.5043	0.4297	0.0511	0.3077	0.5863	51.981	7.836	0.0124090343215429	0.425859168981078	0.000147854918997578
Citrus sinensis	ON641345	87	0.3076	0.0461	0.1875	0.4595	0.4304	0.0514	0.3077	0.5863	51.581	7.844	-0.0192528	0.436362622202527	0.000298768131089124
Clausena anisata	LC794893	91	0.3197	0.0659	0.1875	0.5556	0.4292	0.0515	0.3077	0.5791	52.032	7.379	0.0948000394316328	0.398902962428645	0.0147085630933008
Clausena excavata	KU949003	86	0.3113	0.0479	0.1875	0.5083	0.4313	0.0498	0.3077	0.5827	52.554	7.38	0.0328568762263077	0.421041375369489	0.00100088703569089
Clausena lansium	OL944012	87	0.3142	0.0488	0.1875	0.5083	0.4299	0.0518	0.3077	0.5827	52.57	7.453	-0.00171367	0.430459829818106	2.60173417523608e-06
Corynonema pinoides	OL591215	87	0.3104	0.0471	0.1818	0.4874	0.4287	0.0524	0.3077	0.5683	51.726	8.219	0.0726338546397943	0.406202903463184	0.00426891708454516
Corynonema pungens	OL591216	87	0.3094	0.0469	0.1909	0.4874	0.4288	0.0509	0.3077	0.5647	51.374	8.34	0.0810986607191135	0.403714802066135	0.00558300967031551
Crowea saligna	OL591172	87	0.3082	0.0488	0.1875	0.4874	0.4288	0.0515	0.3077	0.5719	51.849	8.439	0.0213288675180423	0.422203742189696	0.00040891150075694
Cyanothamnus anemonifolius	OL591173	85	0.3103	0.0516	0.2198	0.5042	0.4236	0.0649	0.0833	0.5755	52.48	8.001	-0.0833759	0.449450312335986	0.00439953751624965
Dictamnus albus	MZ750957	87	0.3074	0.0501	0.1875	0.4878	0.4295	0.0512	0.3077	0.5827	52.05	8.132	0.0394781889448595	0.417350058712902	0.00149218543289259
Drummondita fulva	OL591177	86	0.3054	0.0481	0.1875	0.4874	0.4294	0.0521	0.3077	0.5719	52.08	7.836	0.0628444623428585	0.410221229732087	0.00336011707202427
Eriostemon australasius	OL591179	87	0.3092	0.047	0.1875	0.4874	0.4289	0.0518	0.3077	0.5683	52.535	8.647	-0.00342453	0.430000727125294	9.64660513229416e-06
Euodia pubifolia	OL591181	87	0.3075	0.0488	0.1875	0.4958	0.4297	0.053	0.3077	0.5827	52.12	8.071	0.0459260420981224	0.415535145746155	0.00178538001688924
Glycosmis citrifolia	LC794899	89	0.3219	0.0664	0.1875	0.5556	0.4305	0.0517	0.3077	0.5827	52.193	7.907	0.0937073554286479	0.400365258097854	0.0144625977710851
Glycosmis mauritiana	KU949004	85	0.3137	0.0511	0.1875	0.5083	0.432	0.0497	0.3077	0.5827	51.842	7.909	0.0183176402976614	0.426254920079199	0.000354337439914693
Glycosmis pentaphylla	KU949005	85	0.3119	0.0501	0.1875	0.5083	0.4322	0.05	0.3077	0.5827	52.155	7.975	0.0455025706095223	0.418024032020576	0.00207708995056943
Halfordia kendack	OL591187	87	0.3084	0.0481	0.1875	0.4874	0.4285	0.0514	0.3077	0.5719	52.055	8.379	0.0228223396728481	0.421509823234331	0.000456144745191115
Leionema ellipticum	OL591190	86	0.3085	0.0455	0.2	0.4874	0.4295	0.0517	0.3077	0.5755	52.001	8.116	0.00198904333514558	0.428840502283616	3.0670568150909e-06
Melicope lucida	MW221969	86	0.311	0.0489	0.19	0.5	0.4312	0.0502	0.3077	0.5719	53.036	7.74	0.0589555022137614	0.412852475971369	0.0033011475940864
Micromelum minutum	KU949007	86	0.3121	0.0489	0.1875	0.5	0.4325	0.0492	0.3077	0.5791	52.759	7.438	0.0291650732106061	0.423434031389177	0.0008418366159942
Murraya caloxylon	LC794902	91	0.3193	0.0676	0.1875	0.5564	0.4293	0.0511	0.3077	0.5827	51.822	7.723	0.0865813463665564	0.401683655841549	0.0131318153103867
Murraya koenigii	LC794904	91	0.3238	0.0676	0.2188	0.5952	0.4308	0.0503	0.3077	0.5827	52.735	7.291	0.102969922217054	0.397418917981984	0.019114260367563
Murraya paniculata	NA	86	0.3089	0.0459	0.1875	0.4595	0.4321	0.0507	0.3077	0.5827	52.252	7.42	-0.0206459	0.438495311721652	0.000350255401028657
Phellodendron amurense	KY707335	88	0.3086	0.0478	0.1875	0.4878	0.4294	0.052	0.3077	0.5827	51.788	8.277	0.0431832695812339	0.416095069810047	0.00157491493997397
Phellodendron chinense	MW478802	87	0.3084	0.0486	0.1875	0.4958	0.4276	0.0517	0.3077	0.5827	51.789	8.291	0.015480070133338	0.422843776234031	0.000211888493947827
Ruta graveolens	MN326012	87	0.3142	0.0479	0.2143	0.5043	0.4296	0.0511	0.3077	0.5791	52.55	7.956	-0.0657628	0.450276943724161	0.00379578950158175
Tetradium daniellii	MZ145060	86	0.3099	0.0491	0.1875	0.5043	0.429	0.0515	0.3077	0.5827	52.35	7.831	0.0245161305061788	0.421389360773997	0.000547581054702477
Tetradium ruticarpum	MW478803	87	0.3092	0.0477	0.1875	0.4958	0.4276	0.0515	0.3077	0.5827	52.29	7.955	0.0158832954704794	0.422730439403474	0.000215994564942073
Zanthoxylum asiaticum	MW478801	87	0.3091	0.0481	0.1875	0.4958	0.4285	0.0505	0.3077	0.5791	51.734	8.6	0.00405178029135906	0.427206667417503	1.48505997421609e-05
Zanthoxylum avicennae	OP580971	87	0.3095	0.0481	0.1875	0.4874	0.4282	0.0519	0.3077	0.5827	51.336	8.271	0.0174727466048773	0.422771340305504	0.00026133195503024
Zanthoxylum motuoense	MT990981	86	0.3102	0.0486	0.2136	0.4878	0.4295	0.0511	0.3077	0.5827	51.208	8.63	0.0299890300172041	0.420179990792725	0.000814167521635467
Zanthoxylum nitidum	MN508801	87	0.309	0.0482	0.2091	0.4874	0.428	0.0523	0.3077	0.5827	51.004	8.921	0.0254235022753459	0.42015990370806	0.000549477054717021
