# Supplementary material for: Comparative chloroplast genomics of Rutaceae: structural divergence, adaptive evolution, and phylogenomic implications
Source: Front Plant Sci. 2025 Oct 3;16:1675536. doi: 10.3389/fpls.2025.1675536 (PMC12531857; doi:10.3389/fpls.2025.1675536)
Supplement: Supplementary Table 7 — Coordinates of genes in correspondence analysis (COA) space based on codon usage in 35 Rutaceae Species. [file Table7.xlsx]

## Sheet: COA_Summary
Species
