# Supplementary material for: Comparative chloroplast genomics of Rutaceae: structural divergence, adaptive evolution, and phylogenomic implications
Source: Front Plant Sci. 2025 Oct 3;16:1675536. doi: 10.3389/fpls.2025.1675536 (PMC12531857; doi:10.3389/fpls.2025.1675536)
Supplement: Supplementary Table 8 — Ka, Ks, and Ka/Ks ratios for chloroplast protein-coding genes in 35 Rutaceae species. [file Table8.xlsx]

## Sheet: Gene_Family_Statistics
gene_family

## Sheet: Raw_Data_with_Classification
Species1
